# Supplementary material for: A microfluidic platform integrating functional vascularized organoids-on-chip
Source: Nat Commun. 2024 Feb 16;15:1452. doi: 10.1038/s41467-024-45710-4 (PMC10873332; doi:10.1038/s41467-024-45710-4)
Supplement: Supplementary file 10 — Source Data [file 41467_2024_45710_MOESM10_ESM.xlsx]

## Sheet: Figure 2
Figure 2b
Angiogenesis Analyzer outputs
Number of junctions			Number of meshes			Number of segments			Total network length (um)
Static	Flow		Static	Flow		Static	Flow		Static	Flow
13	92		6	33		17	122		2025	9739
2	90		1	35		2	122		731	10779
28	89		7	33		31	116		3457	8833
25	96		4	36		27	122		2686	9190
12	106		3	41		13	145		2791	9742
11	102		2	38		12	137		1782	10568
18	91		2	32		19	122		2670	9286
24	115		5	40		28	150		2965	10733
25			3			26			2878
24			7			29			2710
Column B	Flow		Column B	Flow		Column B	Flow		Column B	Flow
vs.	vs.		vs.	vs.		vs.	vs.		vs.	vs.
Column A	Static		Column A	Static		Column A	Static		Column A	Static
Unpaired t test			Unpaired t test			Unpaired t test			Unpaired t test
P value	<0.001		P value	<0.001		P value	<0.001		P value	<0.001
P value summary	***		P value summary	***		P value summary	***		P value summary	***
Significantly different (P < 0.05)?	Yes		Significantly different (P < 0.05)?	Yes		Significantly different (P < 0.05)?	Yes		Significantly different (P < 0.05)?	Yes
One- or two-tailed P value?	Two-tailed		One- or two-tailed P value?	Two-tailed		One- or two-tailed P value?	Two-tailed		One- or two-tailed P value?	Two-tailed
t, df	t=19.04, df=16		t, df	t=24.43, df=16		t, df	t=20.99, df=16		t, df	t=20.43, df=16
How big is the difference?			How big is the difference?			How big is the difference?			How big is the difference?
Mean of column A	18.2		Mean of column A	4		Mean of column A	20.4		Mean of column A	2470
Mean of column B	97.63		Mean of column B	36		Mean of column B	129.5		Mean of column B	9859
Difference between means (B - A) ± SEM	79.43 ± 4.172		Difference between means (B - A) ± SEM	32.00 ± 1.310		Difference between means (B - A) ± SEM	109.1 ± 5.197		Difference between means (B - A) ± SEM	7389 ± 361.6
95% confidence interval	70.58 to 88.27		95% confidence interval	29.22 to 34.78		95% confidence interval	98.08 to 120.1		95% confidence interval	6623 to 8156
R squared (eta squared)	0.9577		R squared (eta squared)	0.9739		R squared (eta squared)	0.965		R squared (eta squared)	0.9631

## Sheet: Figure 3
Figure 3h
Angiogenesis Analyzer outputs
Days	C1	C2	C3	C4	C5
1	6808	5091	5062	6548	5765
2	7322	7104	6150	8655	5429
4	8209	8606	7143	11136	7455
6	12173	12348	11426	13365	12132
10	13118	11541	11232	13956	11386
Figure 3i
Days	C1	C2	C3	C4	C5
1	104	62	45	92	68
2	87	74	67	131	63
4	84	95	59	151	83
6	160	137	137	148	124
10	164	132	127	161	146
Figure 3j
Days	C1	C2	C3	C4	C5
1	80	53	45	78	62
2	77	65	55	103	52
4	76	76	57	124	75
6	129	108	115	131	105
10	141	112	104	139	115
Figure 3k
Days	C1	C2	C3	C4	C5
2	1272	1193	1032	1081	934
4	1449	1338	1308	1332	951
6	1101	1167	844	294	1110
10	516	763	627	340	799

## Sheet: Figure 4
Figure 4e
Angiogenesis Analyzer outputs
Days	C1	C2	C3	C4
1	5678	7659	5283	6039
7	13001	12657	10475	11354
10	13987	13201	11509	10453
20	14575	13485	11304	11853
30	12594	12496	10768	11356

## Sheet: Figure 5
Figure 5c
Diameter (um)			Table Analyzed	Vessel diameters
HUVEC	BVO
30	6		Column B	BVO
26	5		vs.	vs.
33	3		Column A	HUVEC
50	8
41	9		Unpaired t test with Welch's correction
29	18		P value	<0.001
43	11		P value summary	***
31	12		Significantly different (P < 0.05)?	Yes
32	15		One- or two-tailed P value?	Two-tailed
48	7		Welch-corrected t, df	t=26.85, df=68.79
43	7
27	8		How big is the difference?
25	9		Mean of column A	37.44
29	5		Mean of column B	8.06
31	6		Difference between means (B - A) ± SEM	-29.38 ± 1.094
30	7		95% confidence interval	-31.56 to -27.20
30	8		R squared (eta squared)	0.9129
42	4
41	5		F test to compare variances
40	8		F, DFn, Dfd	4.742, 49, 49
37	9		P value	<0.001
38	10		P value summary	***
50	3		Significantly different (P < 0.05)?	Yes
48	16
49	15		Data analyzed
35	7		Sample size, column A	50
36	8		Sample size, column B	50
37	9
34	9
34	8
41	7
42	6
43	5
44	12
45	13
45	9
46	8
47	10
45	6
27	5
29	4
29	6
35	7
34	8
37	5
33	7
38	6
39	7
33	8
41	9

## Sheet: Figure 6
Figure 6c
Angiogenesis Analyzer outputs
Number of junctions			Number of meshes			Number of segments			Total network length (um)
Static	Flow		Static	Flow		Static	Flow		Static	Flow
15	123		5	51		18	167		311	10425
26	160		5	50		24	202		238	8757
23	107		2	41		22	140		4	7983
1	112		0	33		0	141		0	7783
4	235		0	106		0	325		0	14284
10	155		0	61		7	212		289	2982
8	165		3	58		10	209		537	11306
3	136		0	47		1	171		39	8544
	146			55			193			10687
	151			48			187			9059
Table Analyzed	Number of junctions		Table Analyzed	Number of meshes		Table Analyzed	Number of segments		Table Analyzed	Total segment length (um)
Column B	Flow		Column B	Flow		Column B	Flow		Column B	Flow
vs.	vs.		vs.	vs.		vs.	vs.		vs.	vs.
Column A	Static		Column A	Static		Column A	Static		Column A	Static
Unpaired t test			Unpaired t test			Unpaired t test			Unpaired t test
P value	<0.001		P value	<0.001		P value	<0.001		P value	<0.001
P value summary	***		P value summary	***		P value summary	***		P value summary	***
Significantly different (P < 0.05)?	Yes		Significantly different (P < 0.05)?	Yes		Significantly different (P < 0.05)?	Yes		Significantly different (P < 0.05)?	Yes
One- or two-tailed P value?	Two-tailed		One- or two-tailed P value?	Two-tailed		One- or two-tailed P value?	Two-tailed		One- or two-tailed P value?	Two-tailed
t, df	t=10.43, df=16		t, df	t=7.556, df=16		t, df	t=9.741, df=16		t, df	t=8.649, df=16
How big is the difference?			How big is the difference?			How big is the difference?			How big is the difference?
Mean of column A	11.25		Mean of column A	1.875		Mean of column A	10.25		Mean of column A	177.3
Mean of column B	149		Mean of column B	55		Mean of column B	194.7		Mean of column B	9181
Difference between means (B - A) ± SEM	137.8 ± 13.21		Difference between means (B - A) ± SEM	53.13 ± 7.030		Difference between means (B - A) ± SEM	184.5 ± 18.93		Difference between means (B - A) ± SEM	9004 ± 1041
95% confidence interval	109.7 to 165.8		95% confidence interval	38.22 to 68.03		95% confidence interval	144.3 to 224.6		95% confidence interval	6797 to 11211
R squared (eta squared)	0.8717		R squared (eta squared)	0.7811		R squared (eta squared)	0.8557		R squared (eta squared)	0.8238
Figure 6d
Diameter d0	Diameter df	Flow with vasc. growth		Diameter d0	Diameter df	Flow w/o vasc. growth		Diameter d0	Diameter df	Static with vasc. growth		Diameter d0	Diameter df	Static w/o vasc. growth
519	707	36.2235		526	595	13.1179				9.0784				-0.52687
627	742	18.3413		568	613	7.92254				9.78886				-4.20347
496	589	18.75		769	917	19.2458				-15.9401				7.98046
531	717	35.0282		647	727	12.3648				-2.94222				10.1695
658	956	45.2888		700	855	22.1429				4.13223				6.00858
484	601	24.1736								13.3884				5.98291
462	572	23.8095								0.647948				4.27807
572	934	63.2867								-2.64151
540	755	39.8148								10.3704
520	738	41.9231								-2.98246
549	680	23.8616
642	802	24.9221
Dunnett's T3 multiple comparisons test	Mean Diff.	95.00% CI of diff.	Below threshold?	Summary	Adjusted P Value
Static w/o vasc. vs. Static with vasc.	1.951	-8.171 to 12.07	No	ns	>0.99	A-B
Static w/o vasc. vs. Flow w/o vasc.	-10.69	-21.37 to -0.02246	Yes	*	0.05	A-C
Static w/o vasc. vs. Flow with vasc.	-28.66	-41.47 to -15.84	Yes	***	<0.001	A-D
Static with vasc. vs. Flow w/o vasc.	-12.65	-24.38 to -0.9116	Yes	*	0.03	B-C
Static with vasc. vs. Flow with vasc.	-30.61	-44.47 to -16.75	Yes	***	<0.001	B-D
Flow w/o vasc. vs. Flow with vasc.	-17.96	-31.77 to -4.153	Yes	**	0.008	C-D
Test details	Mean 1	Mean 2	Mean Diff.	SE of diff.	n1	n2	t	DF
Static w/o vasc. vs. Static with vasc.	4.241	2.29	1.951	3.381	7	10	0.5772	14.52
Static w/o vasc. vs. Flow w/o vasc.	4.241	14.94	-10.69	3.172	7	5	3.372	7.979
Static w/o vasc. vs. Flow with vasc.	4.241	32.9	-28.66	4.281	7	12	6.694	15.31
Static with vasc. vs. Flow w/o vasc.	2.29	14.94	-12.65	3.792	10	5	3.335	11.84
Static with vasc. vs. Flow with vasc.	2.29	32.9	-30.61	4.759	10	12	6.432	19.19
Flow w/o vasc. vs. Flow with vasc.	14.94	32.9	-17.96	4.613	5	12	3.894	14.88

## Sheet: Figure 7
Figure 7c
In-well		Static w/o vasc.		Static with vasc.		Flow w/o vasc.		Flow with vasc.		(pg/ml)
Low Glucose	High Glucose	Low Glucose	High Glucose	Low Glucose	High Glucose	Low Glucose	High Glucose	Low Glucose	High Glucose
30800.9	37822.7	45449.2	65356.7	39153.8	74532.7	15288.3	19004.8	11260.5	26593.5
24159.5	26454.6	17438	18033.4	52387	56321	21140.9	24592.1	9938.03	15058.2
53111	66866.5	22336.1	30508.5	36077.1	56700	29571	40589.2	28750.4	102686
63224.8	70817.2	50640.1	61981.1	46030.9	53286.7	24273.2	28899.6	23049.7	72389.2
39912.2	68195.1	10798.5	16116.5	34115.8	55980.6	16498.3	33304.9	25012.1	107656
26858.1	50131.7							2144.14	6634.45
22289.7	39586.3							16807	45791
23476.6	39819							5634	16815
7337.7	17579.2							46040.9	68414.6
18372.5	33971.2							6716.7	14163.6
19796.6	24500.1							2508.6	4142.1
16636.1	18966.8
16685.2	19939.2
17973.3	20437.5
14849.3	18545
18093.6	20058.8
13069.7	20135
35350	56781.5
50128	65322.9
28561	54759.1
44030.8	47764.6
20788	25152.4
	P value	Mean of log(Column A)	Mean of log(Column B)	Geometric mean of ratios	SEM of log(ratios)
In-well	<.001	4.386	4.533	0.7124	0.0215
Static w/o vasc.	0.017	4.397	4.511	0.7693	0.02875
Static with vasc.	0.029	4.613	4.77	0.6963	0.04714
Flow w/o vasc.	0.037	4.317	4.452	0.7316	0.04409
Flow with vasc.	<.001	4.042	4.438	0.4021	0.04692
Figure 7d
SI
In-well	Static w/o vasc.	Static with vasc.	Flow w/o vasc.	Flow with vasc.
1.22797	1.43802	1.90359	1.24309	2.36166
1.095	1.03414	1.07509	1.16325	1.51521
1.259	1.36588	1.57163	1.3726	3.57164
1.12009	1.22395	1.15763	1.1906	3.14057
1.70863	1.49248	1.6409	2.01869	4.30416
1.86654				3.09422
1.77599				2.72452
1.69611				2.98456
2.39574				1.48595
1.84902				2.10871
1.23759				1.65116
1.1401
1.19502
1.1371
1.24888
1.10861
1.54059
1.60627
1.30312
1.91727
1.0848
1.20995
Table Analyzed	Stimulation Index						Dunnett's multiple comparisons test	Mean Diff.	95.00% CI of diff.	Below threshold?	Summary	Adjusted P Value	E-?
Data sets analyzed	A-E						Flow with vasc. vs. In-well	1.189	0.6902 to 1.688	Yes	***	<.001	A	In-well
							Flow with vasc. vs. Static w/o vasc.	1.32	0.5914 to 2.049	Yes	***	<.001	B	Static w/o vasc.
ANOVA summary							Flow with vasc. vs. Static with vasc.	1.161	0.4326 to 1.890	Yes	***	<.001	C	Static with vasc.
F	11.2						Flow with vasc. vs. Flow w/o vasc.	1.233	0.5047 to 1.962	Yes	***	<.001	D	Flow w/o vasc.
P value	<.001
P value summary	***						Test details	Mean 1	Mean 2	Mean Diff.	SE of diff.	n1	n2	q	DF
Significant diff. among means (P < 0.05)?	Yes						Flow with vasc. vs. In-well	2.631	1.442	1.189	0.1949	11	22	6.1	43
R squared	0.5102						Flow with vasc. vs. Static w/o vasc.	2.631	1.311	1.32	0.2847	11	5	4.637	43
							Flow with vasc. vs. Static with vasc.	2.631	1.47	1.161	0.2847	11	5	4.079	43
Brown-Forsythe test							Flow with vasc. vs. Flow w/o vasc.	2.631	1.398	1.233	0.2847	11	5	4.332	43
F (DFn, DFd)	4.437 (4, 43)
P value	0.004
P value summary	**
Are SDs significantly different (P < 0.05)?	Yes
Bartlett's test
Bartlett's statistic (corrected)	19
P value	<.001
P value summary	***
Are SDs significantly different (P < 0.05)?	Yes
ANOVA table	SS	DF	MS	F (DFn, DFd)	P value
Treatment (between columns)	12.48	4	3.12	F (4, 43) = 11.20	P<.001
Residual (within columns)	11.98	43	0.2787
Total	24.46	47
Data summary
Number of treatments (columns)	5
Number of values (total)	48

## Sheet: Supp. Figure 2
Supp. Figure 2b
Fiji outputs
Spheroids			BVOs
In well	On-chip		In well	On-chip
0.99	0.95		0.93	0.9
0.92	0.93		0.88	0.91
0.87	0.95		0.92	0.88
0.91	0.95		0.88	0.91
0.92	0.98		0.9	0.92
0.95	0.89		0.93	0.92
0.94	0.97		0.91	0.89
0.92	0.87		0.93	0.94
0.93	0.91		0.89	0.93
0.94	0.91		0.94	0.93
0.93	0.88		0.9	0.93
0.9	0.9		0.9	0.89
0.91	0.94		0.93	0.95
0.95	0.96		0.92	0.92
0.93	0.93		0.88	0.92
0.93	0.93		0.93	0.89
0.87	0.93		0.94	0.94
0.92	0.88		0.96	0.93
0.94	0.97		0.88	0.88
			0.96	0.97
			0.93	0.86
			0.87	0.94
			0.89	0.94
			0.9	0.9
			0.92	0.92
			0.93	0.89
			0.93	0.94
			0.91	0.93
			0.92	0.9
			0.9	0.92
			0.91	0.92
Table Analyzed	Spheroids		Table Analyzed	BVOs
Column B	On-chip		Column B	On-chip
vs.	vs.		vs.	vs.
Column A	In well		Column A	In well
Unpaired t test			Unpaired t test
P value	0.7504		P value	0.632
P value summary	ns		P value summary	ns
Significantly different (P < 0.05)?	No		Significantly different (P < 0.05)?	No
One- or two-tailed P value?	Two-tailed		One- or two-tailed P value?	Two-tailed
t, df	t=0.3206, df=36		t, df	t=0.4814, df=60
How big is the difference?			How big is the difference?
Mean of column A	0.9247		Mean of column A	0.9135
Mean of column B	0.9279		Mean of column B	0.9165
Difference between means (B - A) ± SEM	0.003158 ± 0.009851		Difference between means (B - A) ± SEM	0.002903 ± 0.006030
95% confidence interval	-0.01682 to 0.02314		95% confidence interval	-0.009159 to 0.01497
R squared (eta squared)	0.002846		R squared (eta squared)	0.003848
F test to compare variances			F test to compare variances
F, DFn, Dfd	1.463, 18, 18		F, DFn, Dfd	1.048, 30, 30
P value	0.4272		P value	0.8977
P value summary	ns		P value summary	ns
Significantly different (P < 0.05)?	No		Significantly different (P < 0.05)?	No
Data analyzed			Data analyzed
Sample size, column A	19		Sample size, column A	31
Sample size, column B	19		Sample size, column B	31

## Sheet: Supp. Figure 3
Supp. Figure 3c
Fiji outputs
Width	Height	Diagonal
95	80	73
92	80	70
90	82	72
93	81	72
93	79	71
93	75	66
91	88	67
98	80	74
93	82	70
93	81	71
91	79	69
92	85	70
90	82	71
93	81	72
93	79	73
89	75	66
91	86	72
95	78	72
94	80	71
85	80	74
Supp. Figure 3e
Fiji outputs
Ca	e/R (rep. 1)	e/R (rep. 2)	e/R (rep. 3)
0.00144676	0.12449	0.15462	0.15462
0.0072338	0.21475	0.23193	0.28911
0.0144676	0.30065	0.38642	0.31488
0.0434028	0.3655	0.40373	0.41796
0.072338	0.47245	0.52245	0.57822
0.101273	0.4954	0.55835	0.60553
0.115741	0.51258	0.58412	0.61848
0.144676	0.55835	0.64425	0.70989
Log-log line -- X and Y both log
Best-fit values
YIntercept	0.05528
Slope	0.3092
95% CI (profile likelihood)
YIntercept	-0.001964 to 0.1152
Slope	0.2622 to 0.3610
Goodness of Fit
Degrees of Freedom	22
R squared	0.9311
Sum of Squares	0.04666
Sy.x	0.04605
Number of points
# of X values	24
# Y values analyzed	24

## Sheet: Supp. Figure 4
Supp. Figure 4
Q = 100 ul/min
	Organoids			Beads
300 μm	96			88
500 μm	100			84
800 μm	100
Q = 300 ul/min
	Organoids			Beads
300 μm	92			88
500 μm	96			96
800 μm	92
Q = 500 ul/min
	Organoids			Beads
300 μm	96			92
500 μm	100			88
800 μm	96
